# Supplementary material for: Development of Chinese-Style Sausage Enriched with Djulis (Chenopodium formosanum Koidz) Using Taguchi Method: Applying Modern Optimization to Indigenous People’s Traditional Food
Source: Foods. 2023 Dec 26;13(1):91. doi: 10.3390/foods13010091 (PMC10778872; doi:10.3390/foods13010091)
Supplement: Supplementary file 1 [file foods-13-00091-s001.zip]

Archive with 1 entries (1 files):
- foods-2722948-supplementary.pdf
